# Supplementary material for: Plant cell shape: modulators and measurements
Source: Front Plant Sci. 2013 Nov 19;4:439. doi: 10.3389/fpls.2013.00439 (PMC3832843; doi:10.3389/fpls.2013.00439)
Supplement: Supplementary file 1 [file DataSheet1.XLSX]

## Sheet: Sheet1
Table S1. Mutants affecting hypocotyl and/or pavement cell shape.
Mutant	Locus	Organism	Mutation type	Molecular function	Phenotype	Reference
Microtubules
lefty-1	At1g04820	Arabidopsis	Missense	α-tubulin	Left-handed helical growth	Thitamadee et al (2002), Hashimoto (2002), Abe et al. (2004)
lefty-2	At4g14960	Arabidopsis	Missense	α-tubulin	Left-handed helical growth	Thitamadee et al (2002), Hashimoto (2002), Abe et al. (2004)
modified α- and β-tubulin (GFP, HA tags)	At4g14960, At5g12250	Arabidopsis	Recombinant	α- and β-tubulin	Right-handed helical growth	Abe & Hashimoto (2005), Hashimoto (2002)
α- and β-tubulin (various mutants)	At1g50010, At1g04820, At5g19780, At4g14960, At1g75780, At5g62690, At5g62700, At5g44340	Arabidopsis	Missense and deletions	α- and β-tubulin	Right and left-handed growth (depending on mutation)	Ishida et al. (2010)
Microtubule-Associated Proteins
spr1-1	At2g03680	Arabidopsis	fast-neutron	Microtubule plus-end localisation	Right-handed helical growth	Furutani et al. (2000), Nakajima et al (2004), Sedbrook et al. (2004)
spr2-1, tortifolia1, convoluta	At4g27060	Arabidopsis	fast-neutron, EMS	Microtubule localisation	Right-handed helical growth	Furutani et al. (2000), Shoji et al. (2004), Buschmann et al. (2004)
pom2/csi1	At2g22125	Arabidopsis	Missense, T-DNA	Interacts with microtubules and cellulose synthase, important for microtubule guidance of CesA	Radial swelling, right-handed helical growth	Bringmann et al. (2012)
mor1-1, mor1-2	At2g35630	Arabidopsis	Missense	Important for microtubule organisation	Radial swelling, left-handed helical growth, temperature-sensitive	Whittington et al. (2001)
clasp-1, clasp-2, clasp-3	At2g20190	Arabidopsis	T-DNA	Microtubule plus-end localisation, important for microtubule organisation	Radial swelling, partial loss of pavement cell lobing	Kirik et al. (2007), Ambrose et al. (2007)
MAP18 RNAi	At5g44610	Arabidopsis	RNAi	Microtubule localisation, important for microtubule organisation	Less lobe extension in pavement cells	Wang et al. (2007)
MAP18 OE	At5g44610	Arabidopsis	Overexpression	Microtubule localisation, important for microtubule organisation	Radial swelling, left-handed helical growth, loss of pavement cell lobing	Wang et al. (2007)
fra2, bot1-1 - bot1-8, ktn1-1	At1g80350	Arabidopsis	various	Katanin, microtubule-severing activity, important for microtubule organisation and dynamics	Reduced pavement cell lobing	Burk et al. (2001), Bichet et al. (2001), Lin et al. (2013)
Actin
act2-1 act7-4	At3g18780, At5g09810	Arabidopsis	T-DNA, severe knockdown	Actin	Radial swelling, helical twisting, partial loss of pavement cell lobing	Kandasamy et al. (2009), Gilliland et al. (2002), Sampathkumar et al. (2013)
act7-4 act8-2	At5g09810, At1g49240	Arabidopsis	T-DNA, severe knockdown	Actin	Radial swelling, helical twisting, partial loss of pavement cell lobing	Kandasamy et al. (2009)
Cell wall
prc1-1	At5g64740	Arabidopsis	premature stop	Cellulose synthase 6	Radial swelling	Fagard et al. (2000), Refregier et al. (2004)
anisotropy1	At4g32410	Arabidopsis	missense	Cellulose synthase 1	Radial swelling, loss of pavement cell lobing	Fujita et al. (2013)
rsw1-1	At4g32410	Arabidopsis	missense	Cellulose synthase 1, catalytic domain, temperature-sensitive	Radial swelling (roots), trichome swelling, loss of pavement cell lobing	Arioli et al. (1998), Williamson et al. (2001)
rsw1-10	At4g32410	Arabidopsis	splicing variant	Cellulose synthase 1	Radial swelling	Fagard et al. (2000)
rsw2	At5g49720	Arabidopsis	Missense	Korrigan endo-1,4-glucanase	Radial swelling, loss of pavement cell lobing	Lane et al. (2001)
rsw3	At5g63840	Arabidopsis	Missense	glucosidase II, ER	Radial swelling, loss of pavement cell lobing	Burn et al. (2002)
ARP2/3 Complex
arp2-1, wrm1	At3g27000	Arabidopsis	T-DNA	Subunit of ARP2/3 complex	shorter pavement cell lobes, stunted trichome branches, swolen trichome base	Li et al. (2003)
arp3-1, dis1-1	At1g13180	Arabidopsis	T-DNA	Subunit of ARP2/3 complex	shorter pavement cell lobes, stunted trichome branches, swolen trichome base	Li et al. (2003), Mathur et al. (2003)
arpc5-1, crooked	At4g01710	Arabidopsis	T-DNA	Subunit of ARP2/3 complex	loss of pavement cell lobing, stunted trichome branches, swolen trichome base	Li et al. (2003), Mathur et al. (2003)
dis2-1	At1g30825	Arabidopsis	Splice variant	Subunit of ARP2/3 complex	distorted trichomes, cell adhesion defects in pavement cells	El Din El Assal et al. (2004)
SCAR/WAVE complex
pir-1, pir-2, pir-3	At5g18410	Arabidopsis	T-DNA, EMS	Subunit of WAVE complex	swolen trichomes, short, distroted trichome branches, cell adhesion defects in pavement cells	Basu et al. (2004)
grl-241, napp-1, napp-2, napp-3	At2g35110	Arabidopsis	EMS, T-DNA	Subunit of WAVE complex	swolen, curved trichomes, reduced pavement cell intedigitation	Brembu et al. (2004), Deeks et al. (2004), El Assal et al. (2004)
pirp-1, pirp-2	At5g18410	Arabidopsis	T-DNA	Subunit of WAVE complex	swolen, curved trichomes, reduced pavement cell intedigitation	Brembu et al. (2004)
brk1-1, brk1-2	At2g22640	Arabidopsis	Premature stop	Subunit of WAVE complex	swolen, curved trichomes, reduced pavement cell intedigitation,cell adhesion defects in pavement cells	Djakovic et al. (2006), Le et al. (2006)
brk1-1, brk1-mum1	php10017	Maize	EMS, Transposon mutator	Subunit of WAVE complex	loss of interdigitation in leaf epidermal cells	Frank & Smith (2002)
itb1, dis3	At2g38440	Arabidopsis	Various	Subunit of WAVE complex	swolen, distorted trichomes, irregular pavement cells	Zhang et al. (2005)
GTP'ases
rop4-1 R2i-34	At1g20090, At1g75840	Arabidopsis	T-DNA, RNAi	Rop GTP'ase	Reduced pavement cell lobing, shorter lobes, narrower necks	Fu et al. (2005), Xu et al. (2010), Li et al. (2013)
CA-ROP2	At1g20090	Arabidopsis	Missense, constitutively-active	Rop GTP'ase	Loss of pavement cell lobing	Fu et al. (2002), Fu et al. (2005)
DN-ROP2	At1g20090	Arabidopsis	Missense, dominant negative	Rop GTP'ase	Reduced pavement cell lobing	Fu et al. (2002)
rop6-1	At4g35020	Arabidopsis	T-DNA	Rop GTP'ase	Mild phenotype, wider pavement cell necks	Fu et al. (2009)
ROP6-3	At4g35020	Arabidopsis	Over-expression	Rop GTP'ase	loss of pavement cell lobing	Fu et al. (2009), Lin et al. (2013)
GTP'ase effectors
ric1-1	At2g33460	Arabidopsis	T-DNA	Microtubule localisation, promotes MT bundling, inhibits ROP2 activity	Mild phenotype, longer pavement cell lobes	Fu et al. (2005)
35S:Ric1	At2g33460	Arabidopsis	Overexpression	Microtubule localisation, promotes MT bundling, inhibits ROP2 activity	Loss of pavement cell lobing	Fu et al. (2005)
ric4-1	At5g16490	Arabidopsis	knockdown	Promotes fine actin aggregation	Shorter lobes, narrower indentations in pavement cells	Fu et al. (2005)
icr1	At1g17140	Arabidopsis	T-DNA	Interactor of active Rop GTP'ases and Sec3A Exocyst subunit	Loss of pavement cell lobing, disorganised PIN polarity, altered membrane trafficking	Lavy et al. (2007), Hazak et al. (2010)
GTP'ase modulators
spk1-1, spk1-2, spk1-3	At4g16340	Arabidopsis	T-DNA, premature stop	guanine nucleotide exchange factor, interacts with WAVE complex subunit NAP1	Loss of pavement cell lobing, no trichome branches	Qiu et al. (2002), Basu et al. (2008)
Vesicular trafficking
rsw9	At5g42080	Arabidopsis	splice variant	dynamin-related protein, involved in clathrin-mediated endocytosis	radial swelling in roots, hypocotyls	Collings et al. (2008)
attrs-120	At5g11040	Arabidopsis	T-DNA	component of the TRAPPII complex involved in post-Golgi trafficking	loss of pavement cell lobing, incomplete cell walls	Qi et al. (2011)
attrs-130	At5g54440	Arabidopsis	T-DNA	component of the TRAPPII complex involved in post-Golgi trafficking	loss of pavement cell lobing, incomplete cell walls	Qi et al. (2011)
exo84b-2	At5g49830	Arabidopsis	T-DNA	component of the Exocyst complex involved in exocytosis	Decreased complexity of pavement cells	Selbach (2012)
Auxin
yuc1yuc2yuc4yuc6	At4g32540, At4g13260, At5g11320, At5g25620	Arabidopsis	quadruple T-DNA	auxin biosynthesis	Fewer pavement cell lobes, rescued by exogenous auxin	Xu et al. (2010)
abp1-5	At4g02980	Arabidopsis	Missense	Putative auxin receptor	Fewer pavement cell lobes, not rescued by exogenous auxin	Xu et al. (2010)
ABP1-AS	At4g02980	Arabidopsis	Anti-sense	Putative auxin receptor	Fewer pavement cell lobes, not rescued by exogenous auxin	Xu et al. (2010)
pin1-1, pin1-5	At1g73590	Arabidopsis	T-DNA	Putative auxin efflux carrier	Fewer pavement cell lobes, irregular pavement cells, not rescued by exogenous auxin	Xu et al. (2010)
35S:PIN1	At1g73590	Arabidopsis	Over-expression	Putative auxin efflux carrier	More pavement cell lobes	Li et al. (2011)
fypp1-1, fypp1-2	At1g50370	Arabidopsis	T-DNA	Protein phosphatase 2A, dephosphorylates PIN proteins	Fewer pavement cell lobes, not rescued by exogenous auxin	Li et al. (2011)
35S:PID	At2g34650	Arabidopsis	Over-expression	Ser/Thr protein kinase, phosphorylates PIN proteins	Fewer pavement cell lobes, not rescued by exogenous auxin	Li et al. (2011)
Cytokinin
ARR7-OX	At1g19050	Arabidopsis	Over-expression	Arabidopsis response regulator, negative regulator of cytokinin signalling	More pavement cell lobes	Li et al. (2013)
ARR15-OX	At1g74890	Arabidopsis	Over-expression	Arabidopsis response regulator, negative regulator of cytokinin signalling	More pavement cell lobes	Li et al. (2013)
arr20	At3g62670	Arabidopsis	T-DNA	Arabidopsis response regulator, positive regulator of cytokinin signalling	More pavement cell lobes	Li et al. (2013)
ARR20-OX	At3g62670	Arabidopsis	Over-expression	Arabidopsis response regulator, positive regulator of cytokinin signalling	Fewer pavement cell lobes	Li et al. (2013)
IPT7	At3g23630	Arabidopsis	Inducible over-expression	adenylate isopentenyl transferase, cytokinin synthesis	Fewer pavement cell lobes	Li et al. (2013)
CKX3	At5g56970	Arabidopsis	Inducible over-expression	cytokinin oxidase, cytokinin degradation	More pavement cell lobes	Li et al. (2013)
ahk3-7 cre1-2	At1g27320, At2g01830	Arabidopsis	T-DNA	Cytokinin receptor	More pavement cell lobes	Li et al. (2013)
AHK3 OX	At1g27320	Arabidopsis	Over-expression	Cytokinin receptor	Fewer pavement cell lobes	Li et al. (2013)
ahp1ahp2ahp3ahp4ahp5	At3g21510, At3g29350, At5g39340, At3g16360, At1g03430	Arabidopsis	quintuple T-DNA	Histidine phosphotrasfer proteins, cytokinin transcriptional regulators	More pavement cell lobes	Li et al. (2013)
